# Supplementary material for: The Use of Piperidinium Surfactants in Nematicide Formulations
Source: Molecules. 2026 Apr 29;31(9):1470. doi: 10.3390/molecules31091470 (PMC13164857; doi:10.3390/molecules31091470)
Supplement: Supplementary file 1 [file molecules-31-01470-s001.zip]

Archive with 1 entries (1 files):
- molecules-4232453-supplementary.pdf
